# Supplementary material for: Vision-Based Automated Control of Magnetic Microrobots
Source: Micromachines (Basel). 2022 Feb 21;13(2):337. doi: 10.3390/mi13020337 (PMC8874381; doi:10.3390/mi13020337)
Supplement: Supplementary file 1 [file micromachines-13-00337-s001.zip]

Archive with 10 entries (8 files):
- micromachines-1560176-supplementary/
- micromachines-1560176-supplementary/video/
- micromachines-1560176-supplementary/video/Video S1_Open-loop.avi
- micromachines-1560176-supplementary/video/Video S2_No-filter.avi
- micromachines-1560176-supplementary/video/Video S3_Contrast.avi
- micromachines-1560176-supplementary/video/Video S4.avi
- micromachines-1560176-supplementary/video/Video S5.mp4
- micromachines-1560176-supplementary/video/Video S6.avi
- micromachines-1560176-supplementary/video/Video S7.avi
- micromachines-1560176-supplementary/video/Video S8.avi
